# Supplementary material for: Association of postprandial postexercise muscle protein synthesis rates with dietary leucine: A systematic review
Source: Physiol Rep. 2023 Aug 3;11(15):e15775. doi: 10.14814/phy2.15775 (PMC10400406; doi:10.14814/phy2.15775)
Supplement: Supplementary file 1 — Data S1. [file PHY2-11-e15775-s003.xlsx]

## Sheet: Title
Association of postprandial post-exercise muscle protein synthesis rates with dietary leucine: a systematic review
Kiera Wilkinson1, Christopher P Koscien1, Alistair J Monteyne1, Benjamin T Wall1 and Francis B Stephens1
1 Public Health and Sport Sciences, Faculty of Health and Life Sciences, University of Exeter, Exeter, United Kingdom.
f.b.stephens@exeter.ac.uk

## Sheet: Muscle protein synthesis
			No. of participants	Age	Participant characterisitics (as described in text)	Exercise protocol	Protein/ amino acid source	Protein dose	Leucine dose	AA Fortification	Coingestion	Biopsy location	Basal MPS	Absolute MYO 0-1.5	% Change - MYO 0-1.5	Absolute MYO 0-2	% Change - MYO 0-2	AbsoluteMIXED - 0-2	% Chage MIXED 0 -2	Absolute MYO 0-2.5	% Change MYO 0-2.5	Absolute MYO 0-3	% Change - MYO 0 -3	Abolsute MIXED 0-3	% ChangeMIXED 0 -3	AbsoluteMYO 0-4	% Change MYO 0-4	Absolute MIXED 0 - 4	% ChangeMIXED 0 -4	Absolute MYO 0-4.5	% Change MYO 0- 4.5	Absolute MYO 0-5	% Change MYO 0- 5	Absolute MIXED 0 - 5	% Change MIXED 0 -5	Absolute MYO 0-6	% Change MYO 0-6
Agergaard	2017	Double blinded, parallel RCT	10	69.7 ±4.7	Healthy elderly men	10 x36 @16% 1RM unilateral leg extension	Whey protein	40.4	3.19	N	N	VL	0.052									0.09	73.0769
Areta	2014	Crossover RCT	15	27 ±5, 28 ±4	Young healthy resitance trained subjects (8M, 7F)	6 x8 @80%1RM bilateral leg press	Whey protein	15	1.36	N	N	VL	0.027													0.03	11.1111
								30	2.72	N	N		0.027													0.038	40.7407
Atherton	2017	Parallel RCT	9	24 ±6	Healthy young males	6 x8 @ 75%1RM isotonic unilateral leg extension	Meal replacement	10	5.15	Y-Leucine 4.2g	N	VL	0.042													0.15	257.143
			9	24 ±6	Healthy young males		Meal replacement	10	0.95	Y- Alanine 4.2g	N		0.037													0.12	224.324
			9	70 ±5	Healthy old males		Meal replacement	10	5.15	Y-Leucine 4.2g	N		0.042													0.14	233.333
			9	70 ±5	Healthy old males		Meal replacement	10	0.95	Y- Alanine 4.2g	N		0.039													0.11	182.051
Beals	2018	Parallel RCT	9	21 ±1	Normal weight, healthy, not involved in regular exercise (5M, 4F)	4 x10-12 @ 75%1RM unilateral leg extension	Lean ground pork	36	3.3	N	N	VL	0.06													0.18	200
			9	22 ±1	Obese, healthy, not involved in regular exercise (5M, 4F)		Lean ground pork	36	3.3				0.05													0.12	140
Borack	2016	Double blinded, parallel RCT	10	69.3 ±2.1	Healthy men	8 x10 @70%1RM bilateral leg extension	Whey protein	30.4	3.26	N	N	VL	0.054			0.09	66.6667									0.081	50
			9	62.2 ±1.5			Soy dairy protein blend	30.5	2.7				0.074			0.0901	21.7568									0.084	13.5135
Brook	2021	Blinded, crossover RCT	8	71 ±1	Older males	6 x8 @75%1RM unilateral knee extension	Collagen protein hydrolysates + milk protein	20	0.88	N	N	VL	0.042													0.105	150
			8				Milk protein	20	1.9	N	N		0.039													0.093	138.462
Bukhari	2015	Parallel RCT	8	66 ±1	Healthy older post menopausal women	6x8 @75%1RM unilateral knee extension	Whey protein	20	2	N	N	VL	0.066			0.095	43.9394									0.093	40.9091
			8	66 ±1			Leucine enriched amino acids	3	1.2	Y	N		0.071			0.085	19.7183									0.089	25.3521
Burd	2015	Crossover RCT	12	22 ±1	Healthy young men, recreationally active	4 x8-10 to volitional fatigue bilateral leg press and leg extension	Non -fat skim milk	30	2.71	N	N	VL	0.032			0.09	181.25															0.071	121.875
			12				Minced beef	30	2.48	N	N		0.033			0.053	60.6061															0.057	72.7273
Burd	2010	Parallel RCT	8	24.3 ±1.6	Recreationally resistance trained males (at least 1 session per week)	1 set @70%1RM until violitional exhaustion unilateral leg extension	Whey protein isolate	20	2.8	N	N	VL	0.029																			0.06	106.897
			8	24.3 ±1.6		3 x @70%1RM until violitional exhaustion unilateral leg extension	Whey protein isolate	20	2.8	N	N		0.029																			0.077	165.517
Burd	2012	Parallel RCT	7	72 ±1	Healthy older men light to moderately active	3 x10 @10RM unilateral knee extension	Micellar casein	20	1.6	N	N	VL	0.021													0.035	66.6667
			7	72 ±1			Whey protein isolate	20	2.8	N	N		0.021													0.059	180.952
Burd	2012	Parallel RCT	8	23.5 ±1	Resistance trained men	3 x 30%1RM until failure, slow (6s concentric phase and a 6s eccentric phase) unilateral leg extension	Whey protein isolate	20	2.6	N	N	VL	0.02																							0.024	20
			8	23.5 ±1		3 x 30%1RM matched at an equivalent load to slow condition (1s concentric phase and a 1s eccentric phase) unilateral leg extension	Whey protien isolate	20	2.6	N	N		0.02																							0.021	5
Chan	2019	Double blinded, parallel RCT	10	23.7 ±3.3	Healthy young men with no lower body resistance training	3 x10 @80%1RM bilateral leg press and leg extension (final set to exhaustion)	Milk protien concentrate	25	2.61	N	N	VL	0.036			0.056	55.5556									0.056	55.5556
			10	21.3 ±2.1			Mineral modified milk protein concentrate	25	2.61	N	N		0.028			0.068	142.857									0.069	146.429
			10	22.7 ±3.2			Calcium Caseinate	25	2.35	N	N		0.035			0.046	31.4286									0.06	71.4286
Churchward-Venne	2014	Double blinded, parallel RCT	8	20.9 ±0.6	Young males	8 x10-12 @80%1RM unilateral knee extension	Whey protein	25	3	N	Y-22.6g CHO and 5.68g Fat	VL	0.018	0.056	211.111															0.06	233.333
			8	20.5 ±1.1			Whey protein	6.3	0.75	N	Y-35g CHO and 5.68g Fat		0.022	0.049	122.727															0.047	113.636
			8	20.4 ±0.6			Whey protein	6.3	3	Y -Leucine 2.25g	Y-35g CHO and 5.68g Fat		0.019	0.062	226.316															0.043	126.316
			8	19.5 ±0.1			Whey protein	6.3	5	Y-Leucine 4.25g	Y-35g CHO and 5.68g Fat		0.02	0.046	130															0.062	210
			8	20.8 ±0.8			Whey protein	6.3	5	Y- Leucine 4.25g, isoleucine 1.01g, valine 1.03g	Y-35g CHO and 5.68g Fat		0.018	0.056	211.111															0.048	166.667
Churchward-Venne	2014	Blinded, parallel RCT	7	72.4 ±1.9	Independently living healthy elderly men	6 x8-10 @80%10RM unilateral seated knee extension	Whey protein	45	5.4	N	N	VL	0.015							0.052	246.667											0.049	226.667
			7	73.7 ±1.3			Whey protein	15	1.8	Y -10g Citrulline	N		0.014							0.031	121.429											0.03	114.286
			7	71.9 ±2.0			Whey protein	15	1.8	Y -NEAA	N		0.015							0.028	86.6667											0.028	86.6667
Devries	2018	Single blinded, parallel RCT	11	68 ±1	Healthy older women	4x (2x) 50%, (2x) 60%1RM unilateral knee extension	Whey protien isolate	24.9	2.9	N	N	VL	0.035													0.05	42.8571
			11	69 ±1			Milk protein (milk protein concentrate and milk protein isolate)	10.3	3	Y -2.6g leucine	N		0.034													0.057	67.6471
Devries	2018	Single blinded, parallel RCT	11	69 ±1	Healthy older women	4x (2x) 50%, (2x) 60%1RM unilateral knee extension	Milk protein (milk protein concentrate and milk protein isolate)	15	4.2	Y -3.1g leucine	N	VL	0.034													0.043	26.4706
			11	68 ±1			Blended protein (milk protein, milk protein isolate, soy protein)	15	1.3	N	N		0.034													0.064	88.2353
Dickinson	2014	Parallel RCT	7	74 ±2	Healthy older men	8 x10 @65%1RM bilateral leg extension	EAA	10	1.85	N	N	VL	0.05																			0.095	90
			8	71 ±3			EAA	10	3.5	N	N		0.048																			0.089	85.4167
Dideriksen	2016	Parallel RCT	10	69 ±2	Elderly healthy males	10 x 8@70%1RM unilateral knee extension	Whey protein isolate	25.6	2.84	N	N	VL	0.03									0.049	63.3333
Dreyer	2008	Parallel RCT	16	27 ±2	Young healthy males, not currently engaged in resistance exercise	10 x10 @70%1RM bilateral leg extension exercise	EAA	21.7	1.7	Y -leucine enriched EAA nutrient solution	Y- 22g sucrose	VL	0.065			0.167	156.923
Fujita	2009	Parallel RCT	11	25 ±1	Young healthy individuals (6M, 5F)	10 x10@70%1RM bilateral leg extension	EAA	18.4	6.44	Y -leucine enriched EAA nutrient solution	Y- 25.5g sucrose	VL	0.064			0.093	45.3125
Gwin	2021	Double blinded, crossover RCT	19	23 ±5	Healthy young non obese resistance trained males	8 x 10@80%1RM unilateral leg press and leg extension	EAA	7.97	2.82	N	N	VL	0.041											0.056	36.5854
							EAA	23.91	8.44	N	N		0.04											0.064	60
Hermans	2022	Parallel RCT	10	25 ±4	Helathy young males	4 x8-10 @80% 1RM unilateral leg press and leg extension (last set to volitional fatigue)	Cheese	30	2.4	N	N	VL	0.031													0.067	116.129
			10				Milk protein concentrate	30	2.6	N	N		0.03													0.063	110
Hermans	2022	Parallel RCT	11	24 ±3	Healthy young men	5 x8-10 @80% 1RM unilateral leg press and leg extension (last set to volitional fatigue)	Lesser mealworm derived protein	30	2.5	N	N	VL	0.025					0.071	184															0.059	136
			12	22 ±3			Milk protein	30	2.8	N	N		0.026					0.067	157.692															0.073	180.769
Luiking	2014	Double blinded, parallel RCT	9	66.9 ±4.8	Healthy older adults (4M, 5F)	4 x8-10 @80%1RM unilateral leg extension	Whey protien	21	3	Y- leucine enriched	N	VL	0.053													0.078	47.1698
			10	71.1 ±6.3	Healthy older adults (5M, 5F)		Milk protien	6	0.6	N	N		0.052													0.057	9.61538
McGlory	2016	Parallel RCT	10	24 ±0	Resistance trained males	3 x10 @70%1RM unilateral leg press and leg extension	Whey protein	30	2.2	N	N	VL	0.025									0.091	264
			9	21 ±0			Whey protein	30	2.2	N	N		0.024									0.077	220.833
McKendry	2016	Parallel RCT	8	24.5 ±4.8	Young males, recreationally active (lower limb resistance training at least once per week for 1year)	4 x 75%1RM bilateral leg press and leg extension until fatigue (1min rest)	Whey protein isolate	25	2.4	N	N	VL	0.025													0.042	68
			8	23.7 ±5.4		4 x 75%1RM bilateral leg press and leg extension until fatigue (5min rest)	Whey protein isolate	25	2.4	N	N		0.028													0.067	139.286
Mikkelsen	2015	Parallel RCT	13	57 ±15	Healthy controls	10 x8@70%1RM unilateral knee extension	Whey protein isolate	25.7	2.84	N	N	VL	0.035													0.062	77.1429
Monteyne	2020	Double blinded, parallel RCT	10	22 ±1	Young healthy men, recreationally active and experienced with resistance exercise >3times/wk	5 x30 unilateral maximal concentric isokinetic leg extension and leg flexion contractions	Mycoprotein	31.5	2.5	N	N	VL	0.025															0.072	188
			9	22 ±1			Mycoprotein	18.7	2.5	Y- enriched BCAA	N		0.031															0.052	67.7419
Monteyne	2020	Double blinded, parallel RCT	10	22 ±1	Young healthy men, recreationally active and experienced with resistance exercise >3times/wk	5 x30 unilateral maximal concentric isokinetic leg extension and leg flexion contractions	Milk protein	26.2	2.5	N	N	VL	0.036															0.056	55.5556
Moore	2009	Parallel RCT	7	26 ±3	Healthy, recretionally active males	5 x8-10 unilateral leg press and knee extension until voluntary failure	Whey protein	25	1.8	N	N	VL	0.025									0.066	164									0.07	180
Oikawa	2020	Double blinded, parallel RCT	11	67 ±2	Healthy older women	4x8-10 @60%1RM unilateral dominant leg knee extension	Whey protein isolate	30	4.3	N	N	VL	0.02													0.051	155
			11	69 ±4			Hydrolysed collagen	30	0.9	N	N		0.022													0.035	59.0909
Pinckaers	2022	Double blinded, parallel RCT	12	23 ±3	Healthy recreationally active males	4 x 8@80% 1RM unilateral leg press and leg extension (4th set as many reps as possible)	Potato protein	30	2.6	N	N	VL	0.022					0.06	172.727															0.069	213.636
			12	25 ±4			Milk protein	30	2.6	N	N		0.022					0.058	163.636															0.064	190.909
Reidy	2013	Double blinded, parallel RCT	10	23.1 ±1.0	Healthy young recreationally active participants (17M, 2F)	8x10 @55,60, 65, 70% (70% sets 4-8)1RM bilateral leg extension	Protein Blend (50% sodium casineate, 25% whey protein isolate, 25% soy protein isolate)	19.3	1.8	N	N	VL	0.057			0.088	54.386									0.087	52.6316
			9	25.1 ±1.2			Whey protein isolate	17.7	1.9	N	N		0.058			0.078	34.4828									0.074	27.5862
Reitelseder	2019	Single blinded, parallel RCT	10	69 ±2	Moderately active older men	10x 8@70%1RM unilateral leg extension	Whey hydrolysate	27.2	2.33	N	N	VL	0.027									0.041	51.8519
			9	68 ±2			Caseinate	26.1	2.47	N	N		0.03									0.043	43.3333
Symons	2011	Parallel RCT	7	29 ±3	Healthy physcially active and independent younger adults (3M, 4F)	6 x 8@80%1RM bilateral leg extensions	90% lean ground beef	90	5.94	N	N	VL	0.074																					0.156	110.811
			8	67 ±2	Healthy physcially active and independent older adults (3M, 4F)		90% lean ground beef	90	5.94	N	N		0.075																					0.152	102.667
van Vliet	2017	Crossover RCT	10	21 ±1	Healthy young men, regular structured resistance exercise training	4x 10 @80% 10RM bilateral leg press and leg extension	Whole egg	18	1.57	N	N	VL	0.015			0.037	146.667															0.034	126.667
			10	21 ±1			Egg white	18	1.57	N	N		0.015			0.028	86.6667															0.024	60
West	2009	Crossover RCT	8	20 ±1.1	Healthy young recreationally active men	4x 10@90% 10RM unilateral arm cable curl	Whey protein	25	2.39	N	N	Bicep brachii	0.039													0.064	64.1026
			8	20 ±1.1		4x10 @90% 10RM unilateral arm cable curl, 5x10 @90% 10RM leg press and 3 x12 @90%12RM leg extension and leg curl superset	Whey protein	25	2.39	N	N		0.039													0.071	82.0513
Wilkinson	2018	Parallel RCT	8	65 ±1	Recreationally active, healthy older, post menopausal women	6x 8@75% 1RM unilateral knee extension	EAA	1.5	0.6	Y-leucine enriched	N	VL	0.061			0.072	18.0328									0.091	49.1803
			8	63 ±1			EAA	6	2.4	Y-leucine enriched	N		0.066			0.096	45.4545									0.097	46.9697
			8	66 ±1			Whey protein	40	4	N	N		0.056			0.09	60.7143									0.104	85.7143

## Sheet: Plasma leucine variables
		No. of participants	Age	Participant characterisitics (as described in text)	Exercise protocol	Protein/ amino acid source	Protein dose	Leucine dose	AA Fortification	0mins	15mins	20mins	30mins	35mins	40mins	45mins	60mins	70mins	75mins	80mins	90mins	100mins	105mins	110mins	115mins	120mins	135mins	140mins	150mins	160mins	170mins	180mins	200mins	205mins	210min	220min	240mins	260mins	270mins	280mins	290mins	300mins	Peak plasma leucine magnitude	Time to peak plasma leucine concentration	Rate of rise to peak plasma leucine concentration	Incremental area under the curve (iAUC/ 180mins)
Agergaard	2017 (2014)	10	69.7 ±4.7	Healthy elderly men	10 x36 @16% 1RM unilateral leg extension	Whey protein	40.4	3.19	N	106.4			301				368.5									264.4						180.5										147.4	368.5	60	4.36833	36242
Areta	2014	15	27 ±5, 28 ±4	Young healthy resitance trained subjects (8M, 7F)	6 x8 @80%1RM leg press	Whey protein	15	1.36	N	105							187									130											118						187	60	1.36667	7950
							30	2.72	N	98							309									229											130						309	60	3.51667	26370
Borack	2016	10	69.3 ±2.1	Healthy men	8 x10 @70%1RM leg extension	Whey protein	30.4	3.26	N	133		195			427		494			492		475				453			386			300					227						494	60	6.01667	54285
		9	62.2 ±1.5			Soy dairy protein blend (50% sodium csaeinate, 25% whey proetin isolate, 25% soy protein isolate)	30.5	2.7		133		178			364		414			420		417				335			263			226					187						420	80	3.5875	37315
Brook	2021 (2019)	8	71 ±1	Older males	6x8 @75%1RM unilateral knee extension	Collagen protein hydrolysates + milk protein	20	0.88	N	107	118		127			125	124		123		117					110			99			97			97		100						127	30	0.666667	2425
		8				Milk protein	20	1.9		114	146		173			181	177		163		161					155			146			145			127		136						181	45	1.48889	8948
Bukhari	2015	8	66 ±1	Healthy older post menopausal women	6 x8 @75%1RM unilateral knee extension	Whey protein	20	2	N	117		233.8			345.6		358.8			332.6					262.1					206						172.8							358.8	60	4.03	29824
		8	66 ±1			Leucine enriched amino acids	3	1.2	Y	117		299.4			332.7		269.3			217.6					185.2					163.6						154.3							332.7	40	5.3925	20068
Burd	2015	12	22 ±1	Healthy young men, recreationally active	6 x8 @75%1RM unilateral knee extension	non fat skim milk	30	2.71	N	139.7			183.6				163.7				184.7					186			197			196.3			193.2		187					173.3	197	150	0.382	12935
		12				Minced beef	30	2.48	N	139.7			139.3				202.5				248.5					249.2			234.8			200.5			177.5		166.5					154.8	249.2	120	0.9125	15903
Burd	2010	8	24.3 ±1.6	Recreationally resistance trained males (at least 1 session per week)	1 set @70%1RM until violitional exhaustion unilateral leg extension	Whey protein isolate	20	2.8	N	80			124				243				186					152						105											243	60	2.71667	13380
		8	24.3 ±1.6		3 x @70%1RM until violitional exhaustion unilateral leg extension	Whey protein isolate	20	2.8	N	80			125				244				187					153						106											244	60	2.73333	13545
Burd	2012	7	72 ±1	Healthy older men light to moderately active	3 x10 @10RM unilateral knee extension	Micellar casein	20	1.6	N	103			188				202				212					181						187					150						212	90	1.21111	18750
		7	72 ±1			Whey protein isolate	20	2.8	N	109			233				296				245					177						158					133						296	60	3.11667	20130
Burd	2012	8	23.5 ±1	Resistance trained men	3 x 30%1RM until failure, slow (6s concentric phase and a 6s eccentric phase) unilateral leg extension	Whey protein isolate	20	2.6	N	79			233				249				145					119						103											249	60	2.83333	14220
		8	23.5 ±1		3 x 30%1RM matched at an equivalent load to slow condition (1s concentric phase and a 1s eccentric phase) unilateral leg extension	Whey protien isolate	20	2.6	N	80			234				249				145					120						104											249	60	2.81667	14160
Chan	2019	10	23.7 ±3.3	Healthy young men with no lower body resistance training	3 x10 @80%1RM leg press and leg extension (final set to exhaustion)	Milk protien concentrate	25	2.61	N	88	79		86			120	130				115					121						143					143						143	180	0.305556	8807
		10	21.3 ±2.1			Mineral modified milk protein concentrate	25	2.61	N	88	79		120			196	200				183					154						139					117						200	60	1.86667	14400
		10	22.7 ±3.2			Calcium Caseinate	25	2.35	N	88	79		98			125	114				109					124						150					142						150	180	0.344444	8944
Churchward-Venne	2014	8	20.9 ±0.6	Young males	8 x10-12 @80%1RM unilateral knee extension	Whey protein	25	3	N	91		215			222		261				238					153			154			115			109		105		114				261	60	2.83333	19535
		8	20.5 ±1.1			Whey protein	6.3	0.75	N	91		89			114		115				95					75			78			74			74		75		75				115	60	0.4	3697
		8	20.4 ±0.6			Whey protein	6.3	3	Y -Leucine 2.25g	103		195			254		215				147					104			101			74			77		114		87				254	40	1.86667	10843
		8	19.5 ±0.1			Whey protein	6.3	5	Y-Leucine 4.25g	120		426			479		423				318					252			220			138			145		120		135				479	40	8.975	35290
		8	20.8 ±0.8			Whey protein	6.3	5	Y- Leucine 4.25g, isoleucine 1.01g, valine 1.03g	91		217			334		410				312					193			133			116			114		105		114				410	60	5.31667	28510
Churchward-Venne	2014	7	72.4 ±1.9	Independently living healthy elderly men	6 x8-10 @80%10RM unilateral seated knee extension	Whey protein	45	5.4	N	103	145		252			326	361				398					398						383					264					196	398	90	3.27778	63390
		7	73.7 ±1.3			Whey protein	15	1.8	Y -10g Citrulline	98	146		189			218	235				217					186						138					125					106	235	60	2.28333	18758
		7	71.9 ±2.0			Whey protein	15	1.8	Y -NEAA	103	130		214			248	256				251					204						140					122					127	256	60	2.55	20753
Devries	2018	11	68 ±1	Healthy older women	4x (2x) 50%, (2x) 60%1RM unilateral knee extension	Whey protien isolate	24.9	2.9	N	177.4		327.6			527.8		648.4									446.7						306.3					268.2						648.4	60	7.85	55468
		11	69 ±1			Milk protein (milk protein concentrate and milk protein isolate)	10.3	3	Y -2.6g leucine	154.7		500.3			773.2		709.8									292.1						226.8					236.4						773.2	40	15.4625	56507
Devries	2018	11	69 ±1	Healthy older women	4x (2x) 50%, (2x) 60%1RM unilateral knee extension	Milk protein (milk protein concentrate and milk protein isolate)	15	4.2	Y -3.1g leucine	162.7		493.5			835.2		832.6									407.4						302					254.9						835.2	40	16.8125	72668
		11	68 ±1			Blended protein (milk protein, milk protein isolate, soy protein)	15	1.3	N	170.8		260.4			379.8		390.8									277.2						216.6					204.7						390.8	60	3.66667	24921
Dickinson	2014	7	74 ±2	Healthy older men	8 x10 @65%1RM leg extension	EAA	10	1.85	N	168.2	392.5		504.7			433.6	444.9				325.2					276.6						213.1					190.7						504.7	30	11.2167	31576
		8	71 ±3			EAA	10	3.5	N	168.2	545.8		856.1			934.6	803.7				519.6					362.6						261.7					231.8						934.6	45	17.0311	68585
Dideriksen	2016	10	69 ±2	Elderly healthy males	10 x 8@70%1RM unilateral knee extension	Whey protein isolate	25.6	2.84	N	113.9	208.5		284.9				379.5				319.7					254.8						185.8											379.5	60	4.42667	27906
Dreyer	2008	16	27 ±2	Young healthy males, not currently engaged in resistance exercise	10 x10 @70%1RM bilateral leg extension exercise	EAA	21.7	1.7	Y -leucine enriched EAA nutrient solution	149							122									766																	766	120	5.14167	18578
Gwin	2021	19	23 ±5	Healthy young non obese resistance trained males	8 x 10@80%1RM unilateral leg press and leg extension	EAA	7.97	2.82	N	125.8		278.6			494.5		432.4				279.1					246.1						172.2											494.5	40	9.2175	29500
						EAA	23.91	8.44	N	123.2		251.8			652.3		940.5				896.8					839.7						404.8											940.5	60	13.6217	97485
Hermans	2022	10	25 ±4	Helathy young males	4 x8-10 @80% 1RM unilateral leg press and leg extension (last set to volitional fatigue)	Cheese	30	2.4	N	113.7			191.8				206.7				223.5					244.3						243.3					222.5						244.3	120	1.08833	25344
		10				Milk protein concentrate	30	2.6	N	113.7			351.1				303.6				276.9					283.8						217.6					176.5						351.1	30	7.91333	33488
Hermans	2022	11	24 ±3	Healthy young men	5 x8-10 @80% 1RM unilateral leg press and leg extension (last set to volitional fatigue)	Lesser mealworm derived protein	30	2.5	N	127.1		168.1			202.2		223.2				235.1					225.9			207.6			194					167.1					152.1	235.1	90	1.08	19504
		12	22 ±3			Milk protein	30	2.8	N	135.7		280.5			295.1		262.3				260.9					240.4			244.5			243.2					204.9					178.9	295.1	40	3.54222	29696
Luiking	2014	9	66.9 ±4.8	Healthy older adults (4M, 5F)	4 x8-10 @80%1RM leg extension	Whey protien	21	3	Y- leucine enriched	83.3			277.2				355.8		397.4		331.7					263.6						172.3					152.2						397.4	75	4.188	37769
		10	71.1 ±6.3	Healthy older adults (5M, 5F)		Milk protien	6	0.6	N	82.5			133.8				128.2		126.6		99.4					85.7						82.5					101						133.8	30	1.71	4308
McGlory	2016	10	24 ±0	Resistance trained males	3 x10 @70%1RM unilateral leg press and leg extension	Whey	30	2.2	N	98.5	255.4								241.5													117.7											255.4	15	10.46	18689
		9	21 ±0			Whey	30	2.2	N	100.8	208.5								286.9													126.2											286.9	70	2.48133	20726
McKendry	2016	8	24.5 ±4.8	Young males, recreationally active (lower limb resistance training at least once per week for 1year)	4 x 75%1RM leg press and leg extension until fatigue	Whey protein isolate	25	2.4	N	115.1				222.3				258.5					276.5				235.9				188.5			126.4			112.9						276.5	105	1.53714	20881
		8	23.7 ±5.4			Whey protein isolate	25	2.4	N	124.2				180.6				226.9					251.7				228				155.8			108.4			124.2						251.7	105	1.21429	14376
Monteyne	2020	10	22 ±1	Young healthy men, recreationally active and experienced with resistance exercise >3times/wk	5 x30 unilateral maximal concentric isokinetic leg extension and leg flexion contractions	Mycoprotein	31.5	2.5	N	123.8	143.4		186.3			216.3	232.5		244		241.5					236.6			222.3			208.1			196.1		167.9						244	75	1.60267	20399
		9	22 ±1			Mycoprotein	18.7	2.5	Y- enriched BCAA	135.4	267.8		353.7			344.3	320.9		297.4		269.4					257.5			224.6			217.4			196.1		186.5						353.7	30	6.23714	28008
Monteyne	2020	10	22 ±1	Young healthy men, recreationally active and experienced with resistance exercise >3times/wk	5 x30 unilateral maximal concentric isokinetic leg extension and leg flexion contractions	Milk protein	26.2	2.5	N	141.7	263.6		298			294	287.4		279.5		279.5					243.7			233.1			218.5			201.3		189.4						298	30	5.21	24420
Moore	2009	7	26 ±3	Healthy, recretionally active males	5 x8-10 unilateral leg press and knee extension until voluntary failure	Whey protein	25	1.8	N	97.9			154.6				241.6				226.8					184.3			141.8			126.3					111.9					109.1	241.6	60	2.395	16242
Oikawa	2020	11	67 ±2	Healthy older women	4x8-10 @60%1RM unilateral dominant leg knee extension	Whey protein isolate	30	4.3	N	141.9		219.3			533.3		619.4									559.1						354.8					279.6						619.4	60	7.95833	70413
		11	69 ±4			Hydrolysed collagen	30	0.9	N	116.1		195.7			232.3		210.8									206.5						174.2					122.6						232.3	45	2.905	16809
Pinckaers	2022	12	23 ±3	Healthy recreationally active males	4 x 8@80% 1RM unilateral leg press and leg extension (4th set as many reps as possible)	Potato protein	30	2.6	N	98.3	105		137				181.9				216.3					227.1						229.6					182.6					154.2	229.6	180	0.729444	27428
		12	25 ±4			Milk protein	30	2.6	N	111.6	210.7		323.2				300.6				302.5					266.6						201.2					160.1					140.9	323.2	30	7.05333	33785
van Vliet	2017	10	21 ±1	Healthy young men, regular structured resistance exercise training	4x 10 @80% 10RM leg press and leg extension	Whole egg	18	1.57	N	112.9	187.8		178.7			175.4	175.4		184.3		186.1					187.6			193			195					201					196	201	240	0.367083	22821
		10	21 ±1			Egg white	18	1.57	N	112.2	189.5		206.3			190.8	187		185.5		201.1					200.8			209.4			200					198.6					204.6	209.4	150	0.648	25453
Wilkinson	2018	8	65 ±1	Recreationally active, healthy older, post menopausal women	6x8@75%1RM unilateral knee extension	EAA	1.5	0.6	Y-leucine enriched	101.8		306			471.9		522.6			505.1					493.5					428.3			374.1			337.2							522.6	60	7.01333	71060
		8	63 ±1			EAA	6	2.4	Y-leucine enriched	95.3		457.5			693.8		563.2			379.2					256.7					217.1			188.5			175.1							693.8	40	13.3	51606
		8	66 ±1			Whey protein	40	4	N	125.2		250.6			228.7		200.5			155.2					150					140.3			137.3			132.4							250.6	20	6.27	8978

## Sheet: Risk of bias
	Selection bias		Performance and detection bias	Attrition bias	Reporting bias	Other bias
	Adequate sequence generation?	Allocation concealment?	Blinding?	Incomplete outcome data addressed?	Free of selective reporting?	Free of other bias?
Agergaard, 2017 (47)
Areta, 2014 (48)
Atherton, 2017 (49)
Beals, 2018 (41)
Borack, 2016 (50)
Brook, 2021 (14)
Bukhari, 2015 (51)
Burd, 2015 (39)
Burd, 2010 (52)
Burd, 2012 (53)
Burd, 2012 (54)
Chan, 2019 (55)
Churchward-Venne, 2014 (56)
Churchward-Venne, 2014 (57)
Devries, 2018 (58)
Devries, 2018 (59)
Dickinson, 2014 (60)
Dideriksen, 2016 (61)
Dreyer, 2008 (32)
Fujita, 2009 (62)
Gwin, 2021 (63)
Hermans, 2022 (64)
Hermans, 2022 (65)
Luiking, 2014 (66)
McGlory, 2016 (67)
McKendry, 2016 (68)
Mikkelsen, 2015 (69)
Monteyne, 2020 (70)
Monteyne, 2020 (71)
Moore, 2009 (5)
Oikawa, 2020 (37)
Pinckaers, 2022 (72)
Reidy, 2013 (73)
Reitelseder, 2019 (74)
Symons, 2011 (42)
van Vliet, 2017 (40)
West, 2009 (75)
Wilkinson, 2018 (76)
			Low risk of bias
			High risk of bias
			Unclear risk of bias
